# Supplementary material for: Associations Between Binge-Eating Symptoms and Chronotype Among Bariatric Surgery Candidates: Clinical Implications for Preoperative Assessment—A Cross-Sectional Study
Source: J Pers Med. 2026 Jan 7;16(1):37. doi: 10.3390/jpm16010037 (PMC12842636; doi:10.3390/jpm16010037)
Supplement: Supplementary file 1 [file jpm-16-00037-s001.zip]

Archive with 1 entries (1 files):
- jpm-3993773-supplementary.pdf
